# Supplementary material for: ResNet Model Automatically Extracts and Identifies FT-NIR Features for Geographical Traceability of Polygonatum kingianum
Source: Foods. 2022 Nov 9;11(22):3568. doi: 10.3390/foods11223568 (PMC9689878; doi:10.3390/foods11223568)
Supplement: Supplementary file 1 [file foods-11-03568-s001.zip]

Archive with 1 entries (1 files):
- foods-1947787-supplementary.pdf
